# Supplementary material for: In Silico Identification of Potential Inhibitors of the SARS-CoV-2 Main Protease among a PubChem Database of Avian Infectious Bronchitis Virus 3CLPro Inhibitors
Source: Biomolecules. 2023 Jun 7;13(6):956. doi: 10.3390/biom13060956 (PMC10296608; doi:10.3390/biom13060956)
Supplement: Supplementary file 1 [file biomolecules-13-00956-s001.zip]

Archive with 1 entries (1 files):
- biomolecules-2394443-supplementary.pdf
